# Supplementary material for: Utilizing weakly donor–acceptor ternary π-conjugated architecture to achieve single-component white luminescence and stimulus-responsive room-temperature phosphorescence
Source: Chem Sci. 2024 Jul 5;15(31):12316–25. doi: 10.1039/d4sc02525c (PMC11304527; doi:10.1039/d4sc02525c)
Supplement: SC-015-D4SC02525C-s002 [file SC-015-D4SC02525C-s002.cif]

# Electronic Supplementary Material (ESI) for Chemical Science.
# This journal is © The Royal Society of Chemistry 2024

####################################################################### 
# 
# This file contains crystal structure data downloaded from the 
# Cambridge Structural Database (CSD) hosted by the Cambridge 
# Crystallographic Data Centre (CCDC).
# 
# Full information about CCDC data access policies and citation 
# guidelines are available at http://www.ccdc.cam.ac.uk/access/V1 
# 
# Audit and citation data items may have been added by the CCDC. 
# Please retain this information to preserve the provenance of 
# this file and to allow appropriate attribution of the data. 
# 
#######################################################################

data_DBTDBFCZ
_audit_block_doi                 10.5517/ccdc.csd.cc2g1dxv
_database_code_depnum_ccdc_archive 'CCDC 2265477'
loop_
_audit_author_name
_audit_author_address
'Wenbin Huang'
;Harbin Institute of Technology, Shenzhen
China
;
_audit_update_record             
;
2023-05-25 deposited with the CCDC.	2024-06-21 downloaded from the CCDC.
;
_audit_creation_date             2023-03-07
_audit_creation_method           
;
Olex2 1.3
(compiled 2020.11.12 svn.r5f609507 for OlexSys, GUI svn.r6408)
;
_shelx_SHELXL_version_number     2017/1
_chemical_name_common            ?
_chemical_name_systematic        ?
_chemical_formula_moiety         'C36 H21 N O S'
_chemical_formula_sum            'C36 H21 N O S'
_chemical_formula_weight         515.60
_chemical_melting_point          ?
_chemical_oxdiff_formula         'C H O N'
loop_
_atom_type_symbol
_atom_type_description
_atom_type_scat_dispersion_real
_atom_type_scat_dispersion_imag
_atom_type_scat_source
C C 0.0181 0.0091 'International Tables Vol C Tables 4.2.6.8 and 6.1.1.4'
H H 0.0000 0.0000 'International Tables Vol C Tables 4.2.6.8 and 6.1.1.4'
N N 0.0311 0.0180 'International Tables Vol C Tables 4.2.6.8 and 6.1.1.4'
O O 0.0492 0.0322 'International Tables Vol C Tables 4.2.6.8 and 6.1.1.4'
S S 0.3331 0.5567 'International Tables Vol C Tables 4.2.6.8 and 6.1.1.4'

_shelx_space_group_comment       
;
The symmetry employed for this shelxl refinement is uniquely defined
by the following loop, which should always be used as a source of
symmetry information in preference to the above space-group names.
They are only intended as comments.
;
_space_group_crystal_system      monoclinic
_space_group_IT_number           14
_space_group_name_H-M_alt        'P 1 21/n 1'
_space_group_name_Hall           '-P 2yn'
loop_
_space_group_symop_operation_xyz
'x, y, z'
'-x+1/2, y+1/2, -z+1/2'
'-x, -y, -z'
'x-1/2, -y-1/2, z-1/2'

_cell_length_a                   24.7977(11)
_cell_length_b                   3.9818(2)
_cell_length_c                   24.8783(10)
_cell_angle_alpha                90
_cell_angle_beta                 97.267(4)
_cell_angle_gamma                90
_cell_volume                     2436.74(19)
_cell_formula_units_Z            4
_cell_measurement_reflns_used    2552
_cell_measurement_temperature    303.7(4)
_cell_measurement_theta_max      72.4620
_cell_measurement_theta_min      2.3510
_shelx_estimated_absorpt_T_max   ?
_shelx_estimated_absorpt_T_min   ?
_exptl_absorpt_coefficient_mu    1.428
_exptl_absorpt_correction_T_max  1.00000
_exptl_absorpt_correction_T_min  0.09779
_exptl_absorpt_correction_type   multi-scan
_exptl_absorpt_process_details   
;
CrysAlisPro 1.171.40.84a (Rigaku Oxford Diffraction, 2020)
Empirical absorption correction using spherical harmonics,
implemented in SCALE3 ABSPACK scaling algorithm.
;
_exptl_absorpt_special_details   ?
_exptl_crystal_colour            ?
_exptl_crystal_density_diffrn    1.405
_exptl_crystal_density_meas      ?
_exptl_crystal_density_method    ?
_exptl_crystal_description       needle
_exptl_crystal_F_000             1072
_exptl_crystal_size_max          ?
_exptl_crystal_size_mid          ?
_exptl_crystal_size_min          ?
_exptl_transmission_factor_max   ?
_exptl_transmission_factor_min   ?
_diffrn_reflns_av_R_equivalents  0.0744
_diffrn_reflns_av_unetI/netI     0.0927
_diffrn_reflns_Laue_measured_fraction_full 0.999
_diffrn_reflns_Laue_measured_fraction_max 0.966
_diffrn_reflns_limit_h_max       31
_diffrn_reflns_limit_h_min       -30
_diffrn_reflns_limit_k_max       4
_diffrn_reflns_limit_k_min       -2
_diffrn_reflns_limit_l_max       30
_diffrn_reflns_limit_l_min       -30
_diffrn_reflns_number            12504
_diffrn_reflns_point_group_measured_fraction_full 0.999
_diffrn_reflns_point_group_measured_fraction_max 0.966
_diffrn_reflns_theta_full        67.684
_diffrn_reflns_theta_max         75.486
_diffrn_reflns_theta_min         2.370
_diffrn_ambient_environment      air
_diffrn_ambient_temperature      303.7(4)
_diffrn_detector                 'Hybrid Pixel Array Detector'
_diffrn_detector_area_resol_mean 10.0000
_diffrn_detector_type            HyPix
_diffrn_measured_fraction_theta_full 0.999
_diffrn_measured_fraction_theta_max 0.966
_diffrn_measurement_details      
;
List of Runs (angles in degrees, time in seconds):

  # Type    Start    End  Width  t~exp~   \w     \q     \k     \f   Frames
#--------------------------------------------------------------------------
  1  \w    -34.00  50.00   0.50    1.94    --   43.30 -39.00 -37.00  168
  2  \w     44.00  69.00   0.50    1.94    --   43.30 -19.00 -60.00   50
  3  \w     83.00 131.00   0.50    7.75    --  108.63 -39.00 -37.00   96
  4  \w     81.00 106.00   0.50    7.75    --  108.63 -94.00  30.00   50
  5  \w     31.00 128.00   0.50    7.75    --  108.63 -30.00 120.00  194
  6  \w     85.00 178.00   0.50    7.75    --  108.63  30.00  60.00  186
  7  \w    105.00 178.00   0.50    7.75    --  108.63  39.00 116.00  146
  8  \w     27.00 120.00   0.50    1.94    --   43.30  39.00 116.00  186
  9  \w     22.00  94.00   0.50    1.94    --   43.30-125.00-120.00  144
 10  \w     70.00  97.00   0.50    7.75    --  108.63-125.00-180.00   54
 11  \w     36.00  67.00   0.50    7.75    --  108.63-125.00-180.00   62
 12  \w    -29.00  -4.00   0.50    1.94    --   43.30 -19.00 -60.00   50
 13  \w    -71.00 -46.00   0.50    1.94    --  -43.30 -39.00 -37.00   50
 14  \w    -74.00 -28.00   0.50    7.75    -- -102.00 125.00 -60.00   92
 15  \w   -122.00 -61.00   0.50    7.75    -- -102.00  39.00 116.00  122
 16  \w   -152.00-127.00   0.50    7.75    -- -102.00 -39.00 -37.00   50
 17  \w   -112.00 -31.00   0.50    7.75    -- -102.00 125.00-120.00  162
;
_diffrn_measurement_device       'four-circle diffractometer'
_diffrn_measurement_device_type  'XtaLAB Synergy R, DW system, HyPix'
_diffrn_measurement_method       '\w scans'
_diffrn_orient_matrix_type       
'CrysAlisPro convention (1999,Acta A55,543-557)'
_diffrn_orient_matrix_UB_11      -0.0030051000
_diffrn_orient_matrix_UB_12      -0.1477181000
_diffrn_orient_matrix_UB_13      -0.0575066000
_diffrn_orient_matrix_UB_21      -0.0581862000
_diffrn_orient_matrix_UB_22      -0.1248394000
_diffrn_orient_matrix_UB_23      0.0039583000
_diffrn_orient_matrix_UB_31      -0.0229998000
_diffrn_orient_matrix_UB_32      0.3350187000
_diffrn_orient_matrix_UB_33      -0.0239551000
_diffrn_radiation_monochromator  mirror
_diffrn_radiation_probe          x-ray
_diffrn_radiation_type           'Cu K\a'
_diffrn_radiation_wavelength     1.54184
_diffrn_source                   'Rotating-anode X-ray tube'
_diffrn_source_type              'Rigaku (Cu) X-ray Source'
_reflns_Friedel_coverage         0.000
_reflns_Friedel_fraction_full    .
_reflns_Friedel_fraction_max     .
_reflns_number_gt                2597
_reflns_number_total             4824
_reflns_odcompleteness_completeness 99.96
_reflns_odcompleteness_iscentric 1
_reflns_odcompleteness_theta     66.97
_reflns_special_details          
;
 Reflections were merged by SHELXL according to the crystal
 class for the calculation of statistics and refinement.
 
 _reflns_Friedel_fraction is defined as the number of unique
 Friedel pairs measured divided by the number that would be
 possible theoretically, ignoring centric projections and
 systematic absences.
;
_reflns_threshold_expression     'I > 2\s(I)'
_computing_cell_refinement       'CrysAlisPro 1.171.40.84a (Rigaku OD, 2020)'
_computing_data_collection       'CrysAlisPro 1.171.40.84a (Rigaku OD, 2020)'
_computing_data_reduction        'CrysAlisPro 1.171.40.84a (Rigaku OD, 2020)'
_computing_molecular_graphics    'Olex2 1.3 (Dolomanov et al., 2009)'
_computing_publication_material  'Olex2 1.3 (Dolomanov et al., 2009)'
_computing_structure_refinement  'SHELXL 2017/1 (Sheldrick, 2015)'
_computing_structure_solution    'SHELXT 2014/5 (Sheldrick, 2014)'
_refine_diff_density_max         0.225
_refine_diff_density_min         -0.431
_refine_diff_density_rms         0.054
_refine_ls_extinction_coef       .
_refine_ls_extinction_method     none
_refine_ls_goodness_of_fit_ref   0.923
_refine_ls_hydrogen_treatment    constr
_refine_ls_matrix_type           full
_refine_ls_number_parameters     352
_refine_ls_number_reflns         4824
_refine_ls_number_restraints     0
_refine_ls_R_factor_all          0.1137
_refine_ls_R_factor_gt           0.0537
_refine_ls_restrained_S_all      0.923
_refine_ls_shift/su_max          0.001
_refine_ls_shift/su_mean         0.000
_refine_ls_structure_factor_coef Fsqd
_refine_ls_weighting_details     
'w=1/[\s^2^(Fo^2^)+(0.0702P)^2^] where P=(Fo^2^+2Fc^2^)/3'
_refine_ls_weighting_scheme      calc
_refine_ls_wR_factor_gt          0.1218
_refine_ls_wR_factor_ref         0.1524
_refine_special_details          ?
_olex2_refinement_description    
;
1. Fixed Uiso
 At 1.2 times of:
  All C(H) groups
2.a Aromatic/amide H refined with riding coordinates:
 C2(H2), C3(H3), C4(H4), C5(H5), C8(H8), C9(H9), C10(H10), C11(H11), C14(H14),
 C15(H15), C18(H18), C20(H20), C21(H21), C22(H22), C26(H26), C27(H27), C28(H28),
  C32(H32), C33(H33), C34(H34), C35(H35)
;
_atom_sites_solution_hydrogens   geom
_atom_sites_solution_primary     dual
_atom_sites_solution_secondary   ?
loop_
_atom_site_label
_atom_site_type_symbol
_atom_site_fract_x
_atom_site_fract_y
_atom_site_fract_z
_atom_site_U_iso_or_equiv
_atom_site_adp_type
_atom_site_occupancy
_atom_site_site_symmetry_order
_atom_site_calc_flag
_atom_site_refinement_flags_posn
_atom_site_refinement_flags_adp
_atom_site_refinement_flags_occupancy
_atom_site_disorder_assembly
_atom_site_disorder_group
S1 S 0.27172(3) 0.7116(2) 0.51503(3) 0.0564(2) Uani 1 1 d . . . . .
O1 O 0.42071(7) 0.7077(6) 0.39056(7) 0.0487(5) Uani 1 1 d . . . . .
N1 N 0.46434(10) 0.4523(7) 0.18254(9) 0.0508(7) Uani 1 1 d . . . . .
C1 C 0.42884(12) 0.3165(9) 0.13908(11) 0.0495(7) Uani 1 1 d . . . . .
C2 C 0.37449(13) 0.2275(9) 0.13651(12) 0.0562(8) Uani 1 1 d . . . . .
H2 H 0.355625 0.254092 0.166253 0.067 Uiso 1 1 calc R U . . .
C3 C 0.34942(15) 0.0981(10) 0.08830(13) 0.0680(10) Uani 1 1 d . . . . .
H3 H 0.312923 0.038080 0.085507 0.082 Uiso 1 1 calc R U . . .
C4 C 0.37729(17) 0.0554(11) 0.04399(14) 0.0742(11) Uani 1 1 d . . . . .
H4 H 0.359329 -0.033644 0.012079 0.089 Uiso 1 1 calc R U . . .
C5 C 0.43121(17) 0.1430(10) 0.04653(13) 0.0693(10) Uani 1 1 d . . . . .
H5 H 0.449863 0.113421 0.016712 0.083 Uiso 1 1 calc R U . . .
C6 C 0.45734(14) 0.2769(9) 0.09469(11) 0.0538(8) Uani 1 1 d . . . . .
C7 C 0.51202(13) 0.4009(9) 0.11034(12) 0.0549(8) Uani 1 1 d . . . . .
C8 C 0.55740(16) 0.4334(10) 0.08317(14) 0.0677(10) Uani 1 1 d . . . . .
H8 H 0.556287 0.359434 0.047590 0.081 Uiso 1 1 calc R U . . .
C9 C 0.60405(16) 0.5763(11) 0.10951(16) 0.0738(11) Uani 1 1 d . . . . .
H9 H 0.634289 0.603282 0.091308 0.089 Uiso 1 1 calc R U . . .
C10 C 0.60620(14) 0.6796(11) 0.16270(16) 0.0719(10) Uani 1 1 d . . . . .
H10 H 0.638265 0.771928 0.179939 0.086 Uiso 1 1 calc R U . . .
C11 C 0.56186(13) 0.6495(10) 0.19106(13) 0.0599(9) Uani 1 1 d . . . . .
H11 H 0.563463 0.723104 0.226707 0.072 Uiso 1 1 calc R U . . .
C12 C 0.51467(12) 0.5047(9) 0.16429(12) 0.0518(8) Uani 1 1 d . . . . .
C13 C 0.45221(12) 0.5064(9) 0.23588(11) 0.0476(7) Uani 1 1 d . . . . .
C14 C 0.49008(12) 0.3994(9) 0.27960(11) 0.0506(8) Uani 1 1 d . . . . .
H14 H 0.521169 0.285426 0.272584 0.061 Uiso 1 1 calc R U . . .
C15 C 0.48198(12) 0.4602(9) 0.33252(11) 0.0498(8) Uani 1 1 d . . . . .
H15 H 0.507284 0.394072 0.361399 0.060 Uiso 1 1 calc R U . . .
C16 C 0.43499(11) 0.6224(8) 0.34066(10) 0.0448(7) Uani 1 1 d . . . . .
C17 C 0.39488(11) 0.7164(8) 0.29847(11) 0.0445(7) Uani 1 1 d . . . . .
C18 C 0.40438(11) 0.6635(8) 0.24541(11) 0.0462(7) Uani 1 1 d . . . . .
H18 H 0.379120 0.732182 0.216674 0.055 Uiso 1 1 calc R U . . .
C19 C 0.35186(11) 0.8634(8) 0.32476(11) 0.0464(7) Uani 1 1 d . . . . .
C20 C 0.30010(12) 0.9949(9) 0.30770(12) 0.0517(8) Uani 1 1 d . . . . .
H20 H 0.286876 1.006655 0.271062 0.062 Uiso 1 1 calc R U . . .
C21 C 0.26947(13) 1.1058(9) 0.34621(12) 0.0554(8) Uani 1 1 d . . . . .
H21 H 0.234719 1.188524 0.335403 0.066 Uiso 1 1 calc R U . . .
C22 C 0.28918(12) 1.0977(9) 0.40141(12) 0.0533(8) Uani 1 1 d . . . . .
H22 H 0.267157 1.175832 0.426328 0.064 Uiso 1 1 calc R U . . .
C23 C 0.34080(12) 0.9762(9) 0.42019(11) 0.0473(7) Uani 1 1 d . . . . .
C24 C 0.36984(11) 0.8572(8) 0.38043(11) 0.0449(7) Uani 1 1 d . . . . .
C25 C 0.36462(12) 0.9923(8) 0.47847(11) 0.0465(7) Uani 1 1 d . . . . .
C26 C 0.41682(12) 1.1219(9) 0.49144(12) 0.0539(8) Uani 1 1 d . . . . .
H26 H 0.436308 1.191561 0.463870 0.065 Uiso 1 1 calc R U . . .
C27 C 0.44026(13) 1.1484(10) 0.54543(12) 0.0590(9) Uani 1 1 d . . . . .
H27 H 0.474993 1.237863 0.553374 0.071 Uiso 1 1 calc R U . . .
C28 C 0.41264(13) 1.0441(9) 0.58674(12) 0.0563(9) Uani 1 1 d . . . . .
H28 H 0.428451 1.066132 0.622511 0.068 Uiso 1 1 calc R U . . .
C29 C 0.36070(13) 0.9045(8) 0.57524(11) 0.0502(8) Uani 1 1 d . . . . .
C30 C 0.33650(12) 0.8888(8) 0.52070(11) 0.0466(7) Uani 1 1 d . . . . .
C31 C 0.27730(14) 0.6410(9) 0.58467(12) 0.0567(8) Uani 1 1 d . . . . .
C32 C 0.23893(16) 0.4849(11) 0.61212(16) 0.0720(10) Uani 1 1 d . . . . .
H32 H 0.206367 0.408088 0.593532 0.086 Uiso 1 1 calc R U . . .
C33 C 0.2499(2) 0.4459(12) 0.66721(17) 0.0863(13) Uani 1 1 d . . . . .
H33 H 0.224458 0.342306 0.686149 0.104 Uiso 1 1 calc R U . . .
C34 C 0.2985(2) 0.5596(12) 0.69492(16) 0.0861(14) Uani 1 1 d . . . . .
H34 H 0.305342 0.530108 0.732240 0.103 Uiso 1 1 calc R U . . .
C35 C 0.33657(17) 0.7146(11) 0.66815(13) 0.0721(11) Uani 1 1 d . . . . .
H35 H 0.368982 0.789901 0.687236 0.087 Uiso 1 1 calc R U . . .
C36 C 0.32646(14) 0.7596(9) 0.61161(12) 0.0568(8) Uani 1 1 d . . . . .

loop_
_atom_site_aniso_label
_atom_site_aniso_U_11
_atom_site_aniso_U_22
_atom_site_aniso_U_33
_atom_site_aniso_U_23
_atom_site_aniso_U_13
_atom_site_aniso_U_12
S1 0.0446(4) 0.0698(6) 0.0535(4) -0.0029(4) 0.0017(3) -0.0017(4)
O1 0.0378(10) 0.0648(14) 0.0411(9) 0.0005(10) -0.0038(8) 0.0092(10)
N1 0.0393(13) 0.0667(18) 0.0454(12) -0.0056(12) 0.0016(10) -0.0013(13)
C1 0.0437(15) 0.058(2) 0.0439(14) 0.0005(15) -0.0055(12) -0.0009(16)
C2 0.0469(16) 0.067(2) 0.0524(16) 0.0012(16) -0.0039(13) -0.0014(17)
C3 0.057(2) 0.078(3) 0.062(2) 0.0025(19) -0.0159(17) -0.011(2)
C4 0.077(3) 0.083(3) 0.0567(19) -0.0082(19) -0.0170(18) -0.008(2)
C5 0.082(3) 0.077(3) 0.0467(17) -0.0085(18) -0.0019(17) 0.003(2)
C6 0.0594(18) 0.054(2) 0.0465(15) -0.0007(15) 0.0007(13) 0.0010(17)
C7 0.0553(19) 0.059(2) 0.0515(16) 0.0019(15) 0.0115(14) 0.0056(17)
C8 0.070(2) 0.071(3) 0.065(2) 0.0036(18) 0.0229(18) 0.005(2)
C9 0.062(2) 0.078(3) 0.086(3) 0.005(2) 0.0267(19) 0.000(2)
C10 0.0453(18) 0.080(3) 0.091(2) 0.006(2) 0.0108(17) -0.0066(19)
C11 0.0488(18) 0.067(2) 0.0632(18) -0.0017(17) 0.0030(15) -0.0037(18)
C12 0.0382(16) 0.061(2) 0.0551(17) 0.0005(16) 0.0031(13) 0.0036(16)
C13 0.0412(16) 0.0563(19) 0.0439(14) -0.0043(14) -0.0001(12) -0.0033(15)
C14 0.0383(15) 0.060(2) 0.0522(16) -0.0034(15) -0.0015(12) 0.0026(15)
C15 0.0391(15) 0.060(2) 0.0466(15) -0.0023(14) -0.0077(12) 0.0033(15)
C16 0.0371(14) 0.0552(19) 0.0399(13) 0.0005(13) -0.0040(11) 0.0017(14)
C17 0.0366(14) 0.0502(18) 0.0448(13) 0.0033(13) -0.0020(11) -0.0030(14)
C18 0.0357(14) 0.0546(19) 0.0457(14) 0.0017(14) -0.0045(11) 0.0023(14)
C19 0.0414(15) 0.0527(19) 0.0436(14) 0.0011(14) -0.0011(12) -0.0016(15)
C20 0.0408(16) 0.065(2) 0.0461(15) 0.0011(15) -0.0065(13) 0.0030(15)
C21 0.0390(15) 0.070(2) 0.0544(16) 0.0025(16) -0.0051(13) 0.0078(16)
C22 0.0421(16) 0.065(2) 0.0522(16) -0.0003(15) 0.0013(13) 0.0071(16)
C23 0.0415(15) 0.0540(19) 0.0438(15) -0.0032(14) -0.0037(12) 0.0024(15)
C24 0.0354(14) 0.0544(19) 0.0428(13) 0.0011(13) -0.0031(11) 0.0008(14)
C25 0.0414(15) 0.0521(19) 0.0444(15) -0.0030(14) -0.0001(12) 0.0056(15)
C26 0.0426(16) 0.064(2) 0.0538(16) -0.0051(16) 0.0026(13) 0.0008(16)
C27 0.0434(16) 0.070(2) 0.0601(18) -0.0103(17) -0.0077(14) 0.0032(17)
C28 0.0485(17) 0.067(2) 0.0489(16) -0.0074(16) -0.0125(14) 0.0103(17)
C29 0.0486(17) 0.055(2) 0.0445(15) -0.0043(14) -0.0033(13) 0.0172(16)
C30 0.0404(15) 0.053(2) 0.0450(14) -0.0032(13) 0.0006(12) 0.0075(14)
C31 0.0569(19) 0.058(2) 0.0571(17) 0.0018(16) 0.0137(15) 0.0116(17)
C32 0.064(2) 0.076(3) 0.080(2) 0.012(2) 0.0246(19) 0.013(2)
C33 0.093(3) 0.089(3) 0.085(3) 0.023(2) 0.042(2) 0.026(3)
C34 0.107(3) 0.100(4) 0.056(2) 0.018(2) 0.028(2) 0.038(3)
C35 0.083(3) 0.084(3) 0.0496(17) 0.0020(19) 0.0089(17) 0.029(2)
C36 0.0581(19) 0.063(2) 0.0497(15) 0.0037(16) 0.0075(14) 0.0217(17)

_geom_special_details            
;
 All esds (except the esd in the dihedral angle between two l.s. planes)
 are estimated using the full covariance matrix.  The cell esds are taken
 into account individually in the estimation of esds in distances, angles
 and torsion angles; correlations between esds in cell parameters are only
 used when they are defined by crystal symmetry.  An approximate (isotropic)
 treatment of cell esds is used for estimating esds involving l.s. planes.
;
loop_
_geom_bond_atom_site_label_1
_geom_bond_atom_site_label_2
_geom_bond_distance
_geom_bond_site_symmetry_2
_geom_bond_publ_flag
S1 C30 1.744(3) . ?
S1 C31 1.743(3) . ?
O1 C16 1.376(3) . ?
O1 C24 1.389(3) . ?
N1 C1 1.413(4) . ?
N1 C12 1.397(4) . ?
N1 C13 1.414(4) . ?
C1 C2 1.387(4) . ?
C1 C6 1.393(4) . ?
C2 H2 0.9300 . ?
C2 C3 1.379(4) . ?
C3 H3 0.9300 . ?
C3 C4 1.384(5) . ?
C4 H4 0.9300 . ?
C4 C5 1.376(6) . ?
C5 H5 0.9300 . ?
C5 C6 1.394(4) . ?
C6 C7 1.449(5) . ?
C7 C8 1.390(5) . ?
C7 C12 1.398(4) . ?
C8 H8 0.9300 . ?
C8 C9 1.378(5) . ?
C9 H9 0.9300 . ?
C9 C10 1.381(5) . ?
C10 H10 0.9300 . ?
C10 C11 1.385(5) . ?
C11 H11 0.9300 . ?
C11 C12 1.396(4) . ?
C13 C14 1.410(4) . ?
C13 C18 1.388(4) . ?
C14 H14 0.9300 . ?
C14 C15 1.378(4) . ?
C15 H15 0.9300 . ?
C15 C16 1.370(4) . ?
C16 C17 1.402(4) . ?
C17 C18 1.386(4) . ?
C17 C19 1.444(4) . ?
C18 H18 0.9300 . ?
C19 C20 1.401(4) . ?
C19 C24 1.400(4) . ?
C20 H20 0.9300 . ?
C20 C21 1.369(4) . ?
C21 H21 0.9300 . ?
C21 C22 1.399(4) . ?
C22 H22 0.9300 . ?
C22 C23 1.393(4) . ?
C23 C24 1.379(4) . ?
C23 C25 1.496(4) . ?
C25 C26 1.393(4) . ?
C25 C30 1.395(4) . ?
C26 H26 0.9300 . ?
C26 C27 1.399(4) . ?
C27 H27 0.9300 . ?
C27 C28 1.370(5) . ?
C28 H28 0.9300 . ?
C28 C29 1.399(5) . ?
C29 C30 1.414(4) . ?
C29 C36 1.437(5) . ?
C31 C32 1.387(5) . ?
C31 C36 1.397(5) . ?
C32 H32 0.9300 . ?
C32 C33 1.372(5) . ?
C33 H33 0.9300 . ?
C33 C34 1.387(6) . ?
C34 H34 0.9300 . ?
C34 C35 1.369(6) . ?
C35 H35 0.9300 . ?
C35 C36 1.409(4) . ?

loop_
_geom_angle_atom_site_label_1
_geom_angle_atom_site_label_2
_geom_angle_atom_site_label_3
_geom_angle
_geom_angle_site_symmetry_1
_geom_angle_site_symmetry_3
_geom_angle_publ_flag
C31 S1 C30 91.62(15) . . ?
C16 O1 C24 105.88(19) . . ?
C1 N1 C13 126.2(2) . . ?
C12 N1 C1 107.7(2) . . ?
C12 N1 C13 126.0(2) . . ?
C2 C1 N1 129.8(3) . . ?
C2 C1 C6 121.5(3) . . ?
C6 C1 N1 108.7(3) . . ?
C1 C2 H2 121.2 . . ?
C3 C2 C1 117.6(3) . . ?
C3 C2 H2 121.2 . . ?
C2 C3 H3 119.2 . . ?
C2 C3 C4 121.5(3) . . ?
C4 C3 H3 119.2 . . ?
C3 C4 H4 119.6 . . ?
C5 C4 C3 120.9(3) . . ?
C5 C4 H4 119.6 . . ?
C4 C5 H5 120.7 . . ?
C4 C5 C6 118.7(3) . . ?
C6 C5 H5 120.7 . . ?
C1 C6 C5 119.8(3) . . ?
C1 C6 C7 107.4(3) . . ?
C5 C6 C7 132.7(3) . . ?
C8 C7 C6 133.5(3) . . ?
C8 C7 C12 119.8(3) . . ?
C12 C7 C6 106.7(3) . . ?
C7 C8 H8 120.3 . . ?
C9 C8 C7 119.3(3) . . ?
C9 C8 H8 120.3 . . ?
C8 C9 H9 119.8 . . ?
C8 C9 C10 120.5(3) . . ?
C10 C9 H9 119.8 . . ?
C9 C10 H10 119.1 . . ?
C9 C10 C11 121.7(4) . . ?
C11 C10 H10 119.1 . . ?
C10 C11 H11 121.2 . . ?
C10 C11 C12 117.7(3) . . ?
C12 C11 H11 121.2 . . ?
N1 C12 C7 109.4(3) . . ?
C11 C12 N1 129.5(3) . . ?
C11 C12 C7 121.0(3) . . ?
C14 C13 N1 118.6(3) . . ?
C18 C13 N1 121.1(3) . . ?
C18 C13 C14 120.3(3) . . ?
C13 C14 H14 119.3 . . ?
C15 C14 C13 121.4(3) . . ?
C15 C14 H14 119.3 . . ?
C14 C15 H15 121.5 . . ?
C16 C15 C14 117.0(3) . . ?
C16 C15 H15 121.5 . . ?
O1 C16 C17 111.7(2) . . ?
C15 C16 O1 124.8(2) . . ?
C15 C16 C17 123.5(3) . . ?
C16 C17 C19 105.3(2) . . ?
C18 C17 C16 118.8(3) . . ?
C18 C17 C19 135.8(3) . . ?
C13 C18 H18 120.6 . . ?
C17 C18 C13 118.9(3) . . ?
C17 C18 H18 120.6 . . ?
C20 C19 C17 135.7(3) . . ?
C24 C19 C17 106.2(2) . . ?
C24 C19 C20 118.1(3) . . ?
C19 C20 H20 120.8 . . ?
C21 C20 C19 118.5(3) . . ?
C21 C20 H20 120.8 . . ?
C20 C21 H21 119.2 . . ?
C20 C21 C22 121.6(3) . . ?
C22 C21 H21 119.2 . . ?
C21 C22 H22 119.0 . . ?
C23 C22 C21 122.0(3) . . ?
C23 C22 H22 119.0 . . ?
C22 C23 C25 122.9(3) . . ?
C24 C23 C22 114.8(2) . . ?
C24 C23 C25 122.1(3) . . ?
O1 C24 C19 110.8(2) . . ?
C23 C24 O1 124.2(2) . . ?
C23 C24 C19 125.0(3) . . ?
C26 C25 C23 118.8(3) . . ?
C26 C25 C30 118.3(3) . . ?
C30 C25 C23 122.9(3) . . ?
C25 C26 H26 119.6 . . ?
C25 C26 C27 120.8(3) . . ?
C27 C26 H26 119.6 . . ?
C26 C27 H27 119.6 . . ?
C28 C27 C26 120.8(3) . . ?
C28 C27 H27 119.6 . . ?
C27 C28 H28 119.9 . . ?
C27 C28 C29 120.1(3) . . ?
C29 C28 H28 119.9 . . ?
C28 C29 C30 118.8(3) . . ?
C28 C29 C36 129.2(3) . . ?
C30 C29 C36 111.9(3) . . ?
C25 C30 S1 127.0(2) . . ?
C25 C30 C29 121.2(3) . . ?
C29 C30 S1 111.7(2) . . ?
C32 C31 S1 126.1(3) . . ?
C32 C31 C36 121.8(3) . . ?
C36 C31 S1 112.2(2) . . ?
C31 C32 H32 120.6 . . ?
C33 C32 C31 118.8(4) . . ?
C33 C32 H32 120.6 . . ?
C32 C33 H33 119.7 . . ?
C32 C33 C34 120.6(4) . . ?
C34 C33 H33 119.7 . . ?
C33 C34 H34 119.5 . . ?
C35 C34 C33 121.0(4) . . ?
C35 C34 H34 119.5 . . ?
C34 C35 H35 120.1 . . ?
C34 C35 C36 119.8(4) . . ?
C36 C35 H35 120.1 . . ?
C31 C36 C29 112.5(3) . . ?
C31 C36 C35 118.0(3) . . ?
C35 C36 C29 129.4(3) . . ?

loop_
_geom_torsion_atom_site_label_1
_geom_torsion_atom_site_label_2
_geom_torsion_atom_site_label_3
_geom_torsion_atom_site_label_4
_geom_torsion
_geom_torsion_site_symmetry_1
_geom_torsion_site_symmetry_2
_geom_torsion_site_symmetry_3
_geom_torsion_site_symmetry_4
_geom_torsion_publ_flag
S1 C31 C32 C33 179.4(3) . . . . ?
S1 C31 C36 C29 -1.1(4) . . . . ?
S1 C31 C36 C35 -179.2(3) . . . . ?
O1 C16 C17 C18 176.7(3) . . . . ?
O1 C16 C17 C19 -1.6(3) . . . . ?
N1 C1 C2 C3 -179.8(3) . . . . ?
N1 C1 C6 C5 179.4(3) . . . . ?
N1 C1 C6 C7 -1.7(4) . . . . ?
N1 C13 C14 C15 176.6(3) . . . . ?
N1 C13 C18 C17 -178.8(3) . . . . ?
C1 N1 C12 C7 -0.7(4) . . . . ?
C1 N1 C12 C11 176.3(4) . . . . ?
C1 N1 C13 C14 132.9(3) . . . . ?
C1 N1 C13 C18 -47.6(5) . . . . ?
C1 C2 C3 C4 0.5(6) . . . . ?
C1 C6 C7 C8 -178.1(4) . . . . ?
C1 C6 C7 C12 1.2(4) . . . . ?
C2 C1 C6 C5 -0.4(5) . . . . ?
C2 C1 C6 C7 178.5(3) . . . . ?
C2 C3 C4 C5 -0.3(6) . . . . ?
C3 C4 C5 C6 -0.2(6) . . . . ?
C4 C5 C6 C1 0.6(6) . . . . ?
C4 C5 C6 C7 -178.1(4) . . . . ?
C5 C6 C7 C8 0.7(7) . . . . ?
C5 C6 C7 C12 180.0(4) . . . . ?
C6 C1 C2 C3 -0.1(5) . . . . ?
C6 C7 C8 C9 177.5(4) . . . . ?
C6 C7 C12 N1 -0.3(4) . . . . ?
C6 C7 C12 C11 -177.7(3) . . . . ?
C7 C8 C9 C10 1.4(6) . . . . ?
C8 C7 C12 N1 179.1(3) . . . . ?
C8 C7 C12 C11 1.8(5) . . . . ?
C8 C9 C10 C11 -1.1(6) . . . . ?
C9 C10 C11 C12 1.1(6) . . . . ?
C10 C11 C12 N1 -178.2(4) . . . . ?
C10 C11 C12 C7 -1.4(6) . . . . ?
C12 N1 C1 C2 -178.7(4) . . . . ?
C12 N1 C1 C6 1.5(4) . . . . ?
C12 N1 C13 C14 -43.0(5) . . . . ?
C12 N1 C13 C18 136.6(4) . . . . ?
C12 C7 C8 C9 -1.7(6) . . . . ?
C13 N1 C1 C2 4.8(6) . . . . ?
C13 N1 C1 C6 -174.9(3) . . . . ?
C13 N1 C12 C7 175.7(3) . . . . ?
C13 N1 C12 C11 -7.2(6) . . . . ?
C13 C14 C15 C16 1.4(5) . . . . ?
C14 C13 C18 C17 0.7(5) . . . . ?
C14 C15 C16 O1 -179.0(3) . . . . ?
C14 C15 C16 C17 2.2(5) . . . . ?
C15 C16 C17 C18 -4.4(5) . . . . ?
C15 C16 C17 C19 177.3(3) . . . . ?
C16 O1 C24 C19 0.6(3) . . . . ?
C16 O1 C24 C23 179.3(3) . . . . ?
C16 C17 C18 C13 2.7(5) . . . . ?
C16 C17 C19 C20 -177.1(4) . . . . ?
C16 C17 C19 C24 1.9(4) . . . . ?
C17 C19 C20 C21 177.9(4) . . . . ?
C17 C19 C24 O1 -1.6(4) . . . . ?
C17 C19 C24 C23 179.7(3) . . . . ?
C18 C13 C14 C15 -2.9(5) . . . . ?
C18 C17 C19 C20 5.0(7) . . . . ?
C18 C17 C19 C24 -176.0(4) . . . . ?
C19 C17 C18 C13 -179.6(4) . . . . ?
C19 C20 C21 C22 1.6(5) . . . . ?
C20 C19 C24 O1 177.6(3) . . . . ?
C20 C19 C24 C23 -1.1(5) . . . . ?
C20 C21 C22 C23 -0.1(6) . . . . ?
C21 C22 C23 C24 -1.8(5) . . . . ?
C21 C22 C23 C25 174.5(3) . . . . ?
C22 C23 C24 O1 -176.1(3) . . . . ?
C22 C23 C24 C19 2.4(5) . . . . ?
C22 C23 C25 C26 -130.2(4) . . . . ?
C22 C23 C25 C30 48.6(5) . . . . ?
C23 C25 C26 C27 178.6(3) . . . . ?
C23 C25 C30 S1 2.6(5) . . . . ?
C23 C25 C30 C29 179.3(3) . . . . ?
C24 O1 C16 C15 -178.3(3) . . . . ?
C24 O1 C16 C17 0.7(3) . . . . ?
C24 C19 C20 C21 -1.0(5) . . . . ?
C24 C23 C25 C26 45.8(5) . . . . ?
C24 C23 C25 C30 -135.4(3) . . . . ?
C25 C23 C24 O1 7.5(5) . . . . ?
C25 C23 C24 C19 -173.9(3) . . . . ?
C25 C26 C27 C28 0.7(5) . . . . ?
C26 C25 C30 S1 -178.6(3) . . . . ?
C26 C25 C30 C29 -2.0(5) . . . . ?
C26 C27 C28 C29 1.0(5) . . . . ?
C27 C28 C29 C30 -3.1(5) . . . . ?
C27 C28 C29 C36 175.3(3) . . . . ?
C28 C29 C30 S1 -179.3(3) . . . . ?
C28 C29 C30 C25 3.6(5) . . . . ?
C28 C29 C36 C31 -179.1(3) . . . . ?
C28 C29 C36 C35 -1.3(6) . . . . ?
C30 S1 C31 C32 -177.7(3) . . . . ?
C30 S1 C31 C36 2.0(3) . . . . ?
C30 C25 C26 C27 -0.2(5) . . . . ?
C30 C29 C36 C31 -0.6(4) . . . . ?
C30 C29 C36 C35 177.2(4) . . . . ?
C31 S1 C30 C25 174.6(3) . . . . ?
C31 S1 C30 C29 -2.3(3) . . . . ?
C31 C32 C33 C34 -0.2(6) . . . . ?
C32 C31 C36 C29 178.5(3) . . . . ?
C32 C31 C36 C35 0.4(5) . . . . ?
C32 C33 C34 C35 0.3(7) . . . . ?
C33 C34 C35 C36 -0.1(6) . . . . ?
C34 C35 C36 C29 -178.0(4) . . . . ?
C34 C35 C36 C31 -0.3(6) . . . . ?
C36 C29 C30 S1 2.0(3) . . . . ?
C36 C29 C30 C25 -175.1(3) . . . . ?
C36 C31 C32 C33 -0.2(6) . . . . ?

_shelx_res_file                  
;
TITL DBTDBFCZ_a.res in P2(1)/n
    DBTDBFCZ.res
    created by SHELXL-2017/1 at 14:57:37 on 07-Mar-2023
REM Old TITL 3 in P2(1)/n
REM SHELXT solution in P2(1)/n
REM R1 0.179, Rweak 0.087, Alpha 0.033, Orientation as input
REM Formula found by SHELXT: C36 N O Cl
CELL 1.54184 24.7977 3.9818 24.8783 90 97.267 90
ZERR 4 0.0011 0.0002 0.001 0 0.004 0
LATT 1
SYMM 0.5-X,0.5+Y,0.5-Z
SFAC C H N O S
UNIT 144 84 4 4 4

L.S. 4 0 0
PLAN  5
TEMP 303
CONF
BOND $H
list 4
MORE -1
fmap 2 53
acta
REM <olex2.extras>
REM <HklSrc "%.\\DBTDBFCZ.hkl">
REM </olex2.extras>

WGHT    0.070200
FVAR       0.36659
S1    5    0.271717    0.711572    0.515027    11.00000    0.04462    0.06979 =
         0.05352   -0.00293    0.00175   -0.00170
O1    4    0.420711    0.707657    0.390561    11.00000    0.03783    0.06478 =
         0.04112    0.00048   -0.00382    0.00915
N1    3    0.464335    0.452314    0.182537    11.00000    0.03926    0.06665 =
         0.04539   -0.00563    0.00162   -0.00125
C1    1    0.428836    0.316530    0.139077    11.00000    0.04367    0.05807 =
         0.04387    0.00052   -0.00549   -0.00090
C2    1    0.374486    0.227475    0.136515    11.00000    0.04690    0.06662 =
         0.05236    0.00121   -0.00390   -0.00136
AFIX  43
H2    2    0.355625    0.254092    0.166253    11.00000   -1.20000
AFIX   0
C3    1    0.349417    0.098068    0.088302    11.00000    0.05747    0.07789 =
         0.06247    0.00253   -0.01595   -0.01108
AFIX  43
H3    2    0.312923    0.038080    0.085507    11.00000   -1.20000
AFIX   0
C4    1    0.377286    0.055398    0.043992    11.00000    0.07656    0.08268 =
         0.05669   -0.00816   -0.01697   -0.00777
AFIX  43
H4    2    0.359329   -0.033644    0.012079    11.00000   -1.20000
AFIX   0
C5    1    0.431211    0.142972    0.046531    11.00000    0.08180    0.07687 =
         0.04673   -0.00848   -0.00192    0.00274
AFIX  43
H5    2    0.449863    0.113421    0.016712    11.00000   -1.20000
AFIX   0
C6    1    0.457345    0.276897    0.094691    11.00000    0.05937    0.05384 =
         0.04654   -0.00074    0.00065    0.00105
C7    1    0.512019    0.400924    0.110345    11.00000    0.05526    0.05914 =
         0.05151    0.00193    0.01155    0.00558
C8    1    0.557396    0.433383    0.083172    11.00000    0.06993    0.07142 =
         0.06549    0.00359    0.02288    0.00517
AFIX  43
H8    2    0.556287    0.359434    0.047590    11.00000   -1.20000
AFIX   0
C9    1    0.604045    0.576284    0.109505    11.00000    0.06188    0.07753 =
         0.08646    0.00517    0.02670   -0.00029
AFIX  43
H9    2    0.634289    0.603282    0.091308    11.00000   -1.20000
AFIX   0
C10   1    0.606200    0.679636    0.162702    11.00000    0.04527    0.07976 =
         0.09116    0.00607    0.01076   -0.00662
AFIX  43
H10   2    0.638265    0.771928    0.179939    11.00000   -1.20000
AFIX   0
C11   1    0.561857    0.649457    0.191065    11.00000    0.04877    0.06679 =
         0.06320   -0.00171    0.00299   -0.00367
AFIX  43
H11   2    0.563463    0.723104    0.226707    11.00000   -1.20000
AFIX   0
C12   1    0.514669    0.504654    0.164293    11.00000    0.03819    0.06132 =
         0.05507    0.00046    0.00308    0.00356
C13   1    0.452215    0.506395    0.235878    11.00000    0.04119    0.05627 =
         0.04394   -0.00430   -0.00015   -0.00325
C14   1    0.490079    0.399402    0.279604    11.00000    0.03832    0.05962 =
         0.05216   -0.00339   -0.00149    0.00258
AFIX  43
H14   2    0.521169    0.285426    0.272584    11.00000   -1.20000
AFIX   0
C15   1    0.481985    0.460177    0.332524    11.00000    0.03913    0.06022 =
         0.04658   -0.00235   -0.00767    0.00328
AFIX  43
H15   2    0.507284    0.394072    0.361399    11.00000   -1.20000
AFIX   0
C16   1    0.434990    0.622354    0.340663    11.00000    0.03714    0.05522 =
         0.03990    0.00054   -0.00399    0.00171
C17   1    0.394882    0.716388    0.298475    11.00000    0.03664    0.05019 =
         0.04476    0.00334   -0.00201   -0.00305
C18   1    0.404380    0.663514    0.245409    11.00000    0.03569    0.05462 =
         0.04572    0.00167   -0.00450    0.00228
AFIX  43
H18   2    0.379120    0.732182    0.216674    11.00000   -1.20000
AFIX   0
C19   1    0.351856    0.863396    0.324763    11.00000    0.04137    0.05267 =
         0.04360    0.00108   -0.00105   -0.00161
C20   1    0.300104    0.994947    0.307699    11.00000    0.04076    0.06511 =
         0.04615    0.00114   -0.00653    0.00304
AFIX  43
H20   2    0.286876    1.006655    0.271062    11.00000   -1.20000
AFIX   0
C21   1    0.269475    1.105815    0.346208    11.00000    0.03897    0.06997 =
         0.05438    0.00253   -0.00509    0.00776
AFIX  43
H21   2    0.234719    1.188524    0.335403    11.00000   -1.20000
AFIX   0
C22   1    0.289184    1.097720    0.401414    11.00000    0.04207    0.06451 =
         0.05219   -0.00027    0.00126    0.00706
AFIX  43
H22   2    0.267157    1.175832    0.426328    11.00000   -1.20000
AFIX   0
C23   1    0.340798    0.976208    0.420193    11.00000    0.04153    0.05405 =
         0.04384   -0.00318   -0.00370    0.00241
C24   1    0.369843    0.857227    0.380429    11.00000    0.03537    0.05444 =
         0.04282    0.00112   -0.00313    0.00085
C25   1    0.364622    0.992300    0.478467    11.00000    0.04139    0.05215 =
         0.04443   -0.00297   -0.00010    0.00556
C26   1    0.416816    1.121864    0.491437    11.00000    0.04264    0.06428 =
         0.05379   -0.00511    0.00260    0.00079
AFIX  43
H26   2    0.436308    1.191561    0.463870    11.00000   -1.20000
AFIX   0
C27   1    0.440257    1.148385    0.545431    11.00000    0.04337    0.06976 =
         0.06011   -0.01029   -0.00772    0.00325
AFIX  43
H27   2    0.474993    1.237863    0.553374    11.00000   -1.20000
AFIX   0
C28   1    0.412642    1.044090    0.586745    11.00000    0.04848    0.06670 =
         0.04886   -0.00738   -0.01248    0.01028
AFIX  43
H28   2    0.428451    1.066132    0.622511    11.00000   -1.20000
AFIX   0
C29   1    0.360698    0.904468    0.575237    11.00000    0.04865    0.05517 =
         0.04451   -0.00430   -0.00332    0.01721
C30   1    0.336497    0.888832    0.520703    11.00000    0.04041    0.05302 =
         0.04501   -0.00324    0.00058    0.00753
C31   1    0.277304    0.640965    0.584665    11.00000    0.05686    0.05777 =
         0.05707    0.00184    0.01369    0.01159
C32   1    0.238928    0.484911    0.612120    11.00000    0.06401    0.07631 =
         0.07980    0.01187    0.02461    0.01299
AFIX  43
H32   2    0.206367    0.408088    0.593532    11.00000   -1.20000
AFIX   0
C33   1    0.249878    0.445939    0.667206    11.00000    0.09308    0.08901 =
         0.08462    0.02253    0.04191    0.02576
AFIX  43
H33   2    0.224458    0.342306    0.686149    11.00000   -1.20000
AFIX   0
C34   1    0.298497    0.559609    0.694918    11.00000    0.10683    0.09965 =
         0.05639    0.01789    0.02762    0.03802
AFIX  43
H34   2    0.305342    0.530108    0.732240    11.00000   -1.20000
AFIX   0
C35   1    0.336566    0.714598    0.668154    11.00000    0.08264    0.08434 =
         0.04955    0.00198    0.00891    0.02929
AFIX  43
H35   2    0.368982    0.789901    0.687236    11.00000   -1.20000
AFIX   0
C36   1    0.326463    0.759621    0.611607    11.00000    0.05813    0.06288 =
         0.04973    0.00372    0.00754    0.02171
HKLF 4


REM  DBTDBFCZ_a.res in P2(1)/n
REM R1 =  0.0537 for    2597 Fo > 4sig(Fo)  and  0.1137 for all    4824 data
REM    352 parameters refined using      0 restraints

END

WGHT      0.0702      0.0000

REM Highest difference peak  0.225,  deepest hole -0.431,  1-sigma level  0.054
Q1    1   0.2632  0.3718  0.5402  11.00000  0.05    0.22
Q2    1   0.2812  0.4252  0.4887  11.00000  0.05    0.20
Q3    1   0.4157  0.2873  0.2384  11.00000  0.05    0.18
Q4    1   0.4804  0.0417  0.2596  11.00000  0.05    0.16
Q5    1   0.4391  0.1458  0.2612  11.00000  0.05    0.16
;
_shelx_res_checksum              36635
_olex2_submission_special_instructions 'No special instructions were received'
_oxdiff_exptl_absorpt_empirical_details 
;
Empirical correction (ABSPACK) includes:
- Absorption correction using spherical harmonics
- Frame scaling
;
_oxdiff_exptl_absorpt_empirical_full_max 7.094
_oxdiff_exptl_absorpt_empirical_full_min 0.323
_exptl_crystal_preparation       Luminescent
####################################################################### 
# 
# This file contains crystal structure data downloaded from the 
# Cambridge Structural Database (CSD) hosted by the Cambridge 
# Crystallographic Data Centre (CCDC).
# 
# Full information about CCDC data access policies and citation 
# guidelines are available at http://www.ccdc.cam.ac.uk/access/V1 
# 
# Audit and citation data items may have been added by the CCDC. 
# Please retain this information to preserve the provenance of 
# this file and to allow appropriate attribution of the data. 
# 
#######################################################################

data_DBTDBTCZ
_audit_block_doi                 10.5517/ccdc.csd.cc2g1dyw
_database_code_depnum_ccdc_archive 'CCDC 2265478'
loop_
_audit_author_name
_audit_author_address
'Wenbin Huang'
;Harbin Institute of Technology, Shenzhen
China
;
_audit_update_record             
;
2023-05-25 deposited with the CCDC.	2024-06-21 downloaded from the CCDC.
;
_audit_creation_date             2023-03-07
_audit_creation_method           
;
Olex2 1.3
(compiled 2020.11.12 svn.r5f609507 for OlexSys, GUI svn.r6408)
;
_shelx_SHELXL_version_number     2017/1
_chemical_name_common            ?
_chemical_name_systematic        ?
_chemical_formula_moiety         'C36 H21 N S2'
_chemical_formula_sum            'C36 H21 N S2'
_chemical_formula_weight         531.66
_chemical_absolute_configuration ad
_chemical_melting_point          ?
_chemical_oxdiff_formula         'C H S N'
loop_
_atom_type_symbol
_atom_type_description
_atom_type_scat_dispersion_real
_atom_type_scat_dispersion_imag
_atom_type_scat_source
C C 0.0181 0.0091 'International Tables Vol C Tables 4.2.6.8 and 6.1.1.4'
H H 0.0000 0.0000 'International Tables Vol C Tables 4.2.6.8 and 6.1.1.4'
N N 0.0311 0.0180 'International Tables Vol C Tables 4.2.6.8 and 6.1.1.4'
S S 0.3331 0.5567 'International Tables Vol C Tables 4.2.6.8 and 6.1.1.4'

_shelx_space_group_comment       
;
The symmetry employed for this shelxl refinement is uniquely defined
by the following loop, which should always be used as a source of
symmetry information in preference to the above space-group names.
They are only intended as comments.
;
_space_group_crystal_system      orthorhombic
_space_group_IT_number           29
_space_group_name_H-M_alt        'P c a 21'
_space_group_name_Hall           'P 2c -2ac'
loop_
_space_group_symop_operation_xyz
'x, y, z'
'-x, -y, z+1/2'
'-x+1/2, y, z+1/2'
'x+1/2, -y, z'

_cell_length_a                   19.1082(12)
_cell_length_b                   3.9400(2)
_cell_length_c                   32.2145(17)
_cell_angle_alpha                90
_cell_angle_beta                 90
_cell_angle_gamma                90
_cell_volume                     2425.3(2)
_cell_formula_units_Z            4
_cell_measurement_reflns_used    3076
_cell_measurement_temperature    99.99(10)
_cell_measurement_theta_max      76.0970
_cell_measurement_theta_min      2.7580
_shelx_estimated_absorpt_T_max   ?
_shelx_estimated_absorpt_T_min   ?
_exptl_absorpt_coefficient_mu    2.204
_exptl_absorpt_correction_T_max  1.00000
_exptl_absorpt_correction_T_min  0.42293
_exptl_absorpt_correction_type   multi-scan
_exptl_absorpt_process_details   
;
CrysAlisPro 1.171.40.84a (Rigaku Oxford Diffraction, 2020)
Empirical absorption correction using spherical harmonics,
implemented in SCALE3 ABSPACK scaling algorithm.
;
_exptl_absorpt_special_details   ?
_exptl_crystal_colour            ?
_exptl_crystal_density_diffrn    1.456
_exptl_crystal_density_meas      ?
_exptl_crystal_density_method    ?
_exptl_crystal_description       needle
_exptl_crystal_F_000             1104
_exptl_crystal_size_max          ?
_exptl_crystal_size_mid          ?
_exptl_crystal_size_min          ?
_exptl_transmission_factor_max   ?
_exptl_transmission_factor_min   ?
_diffrn_reflns_av_R_equivalents  0.0768
_diffrn_reflns_av_unetI/netI     0.0704
_diffrn_reflns_Laue_measured_fraction_full 0.994
_diffrn_reflns_Laue_measured_fraction_max 0.949
_diffrn_reflns_limit_h_max       23
_diffrn_reflns_limit_h_min       -23
_diffrn_reflns_limit_k_max       3
_diffrn_reflns_limit_k_min       -4
_diffrn_reflns_limit_l_max       39
_diffrn_reflns_limit_l_min       -37
_diffrn_reflns_number            6853
_diffrn_reflns_point_group_measured_fraction_full 0.995
_diffrn_reflns_point_group_measured_fraction_max 0.950
_diffrn_reflns_theta_full        67.684
_diffrn_reflns_theta_max         76.318
_diffrn_reflns_theta_min         2.743
_diffrn_ambient_environment      N~2~
_diffrn_ambient_temperature      99.99(10)
_diffrn_detector                 'Hybrid Pixel Array Detector'
_diffrn_detector_area_resol_mean 10.0000
_diffrn_detector_type            HyPix
_diffrn_measured_fraction_theta_full 0.994
_diffrn_measured_fraction_theta_max 0.949
_diffrn_measurement_details      
;
List of Runs (angles in degrees, time in seconds):

  # Type    Start    End  Width  t~exp~   \w     \q     \k     \f   Frames
#--------------------------------------------------------------------------
  1  \w      7.00  59.00   0.50    1.35    --   46.62 -67.00  21.00  104
  2  \w     63.00 105.00   0.50    5.39    --  107.00 -94.00  30.00   84
  3  \w     34.00  93.00   0.50    5.39    --  107.00-125.00  60.00  118
  4  \w    108.00 140.00   0.50    5.39    --  107.00  53.00 -14.00   64
  5  \w    146.00 174.00   0.50    5.39    --  107.00  53.00 -14.00   56
  6  \w     78.00 127.00   0.50    5.39    --  107.00 139.00  30.00   98
  7  \w   -107.00 -81.00   0.50    5.39    -- -102.00  67.00 155.00   52
  8  \w   -105.00 -30.00   0.50    5.39    -- -102.00  61.00 -90.00  150
  9  \w   -119.00 -31.00   0.50    1.35    --  -46.62 -53.00-159.00  176
 10  \w   -118.00 -79.00   0.50    1.35    --  -46.62-125.00-180.00   78
;
_diffrn_measurement_device       'four-circle diffractometer'
_diffrn_measurement_device_type  'XtaLAB Synergy R, DW system, HyPix'
_diffrn_measurement_method       '\w scans'
_diffrn_orient_matrix_type       
'CrysAlisPro convention (1999,Acta A55,543-557)'
_diffrn_orient_matrix_UB_11      0.0082239000
_diffrn_orient_matrix_UB_12      -0.0805930000
_diffrn_orient_matrix_UB_13      -0.0014666000
_diffrn_orient_matrix_UB_21      0.3025592000
_diffrn_orient_matrix_UB_22      -0.0001445000
_diffrn_orient_matrix_UB_23      0.0302995000
_diffrn_orient_matrix_UB_31      -0.2475590000
_diffrn_orient_matrix_UB_32      -0.0030757000
_diffrn_orient_matrix_UB_33      0.0369458000
_diffrn_radiation_monochromator  mirror
_diffrn_radiation_probe          x-ray
_diffrn_radiation_type           'Cu K\a'
_diffrn_radiation_wavelength     1.54184
_diffrn_source                   'Rotating-anode X-ray tube'
_diffrn_source_type              'Rigaku (Cu) X-ray Source'
_reflns_Friedel_coverage         0.966
_reflns_Friedel_fraction_full    0.996
_reflns_Friedel_fraction_max     0.951
_reflns_number_gt                2916
_reflns_number_total             3482
_reflns_odcompleteness_completeness 99.24
_reflns_odcompleteness_iscentric 1
_reflns_odcompleteness_theta     66.97
_reflns_special_details          
;
 Reflections were merged by SHELXL according to the crystal
 class for the calculation of statistics and refinement.
 
 _reflns_Friedel_fraction is defined as the number of unique
 Friedel pairs measured divided by the number that would be
 possible theoretically, ignoring centric projections and
 systematic absences.
;
_reflns_threshold_expression     'I > 2\s(I)'
_computing_cell_refinement       'CrysAlisPro 1.171.40.84a (Rigaku OD, 2020)'
_computing_data_collection       'CrysAlisPro 1.171.40.84a (Rigaku OD, 2020)'
_computing_data_reduction        'CrysAlisPro 1.171.40.84a (Rigaku OD, 2020)'
_computing_molecular_graphics    'Olex2 1.3 (Dolomanov et al., 2009)'
_computing_publication_material  'Olex2 1.3 (Dolomanov et al., 2009)'
_computing_structure_refinement  'SHELXL 2017/1 (Sheldrick, 2015)'
_computing_structure_solution    'SHELXT 2014/5 (Sheldrick, 2014)'
_refine_diff_density_max         0.652
_refine_diff_density_min         -0.808
_refine_diff_density_rms         0.121
_refine_ls_abs_structure_details 
;
 Refined as an inversion twin.
;
_refine_ls_abs_structure_Flack   0.15(6)
_refine_ls_extinction_coef       .
_refine_ls_extinction_method     none
_refine_ls_goodness_of_fit_ref   1.133
_refine_ls_hydrogen_treatment    constr
_refine_ls_matrix_type           full
_refine_ls_number_parameters     353
_refine_ls_number_reflns         3482
_refine_ls_number_restraints     1
_refine_ls_R_factor_all          0.0978
_refine_ls_R_factor_gt           0.0792
_refine_ls_restrained_S_all      1.133
_refine_ls_shift/su_max          0.000
_refine_ls_shift/su_mean         0.000
_refine_ls_structure_factor_coef Fsqd
_refine_ls_weighting_details     
'w=1/[\s^2^(Fo^2^)+(0.1718P)^2^+5.0211P] where P=(Fo^2^+2Fc^2^)/3'
_refine_ls_weighting_scheme      calc
_refine_ls_wR_factor_gt          0.2408
_refine_ls_wR_factor_ref         0.2730
_refine_special_details          
;
 Refined as a 2-component inversion twin.
;
_olex2_refinement_description    
;
1. Twinned data refinement
 Scales: 0.85(6)
 0.15(6)
2. Fixed Uiso
 At 1.2 times of:
  All C(H) groups
3.a Aromatic/amide H refined with riding coordinates:
 C2(H2), C3(H3), C4(H4), C5(H5), C8(H8), C9(H9), C10(H10), C11(H11), C14(H14),
 C15(H15), C17(H17), C20(H20), C21(H21), C22(H22), C27(H27), C28(H28), C29(H29),
  C32(H32), C33(H33), C34(H34), C35(H35)
;
_atom_sites_solution_hydrogens   geom
_atom_sites_solution_primary     dual
_atom_sites_solution_secondary   ?
loop_
_atom_site_label
_atom_site_type_symbol
_atom_site_fract_x
_atom_site_fract_y
_atom_site_fract_z
_atom_site_U_iso_or_equiv
_atom_site_adp_type
_atom_site_occupancy
_atom_site_site_symmetry_order
_atom_site_calc_flag
_atom_site_refinement_flags_posn
_atom_site_refinement_flags_adp
_atom_site_refinement_flags_occupancy
_atom_site_disorder_assembly
_atom_site_disorder_group
S1 S -0.00803(12) -0.1294(6) -0.56328(8) 0.0319(6) Uani 1 1 d . . . . .
S2 S 0.27866(13) -0.0960(6) -0.59607(9) 0.0335(6) Uani 1 1 d . . . . .
N1 N -0.1240(4) -0.216(2) -0.3929(3) 0.0355(19) Uani 1 1 d . . . . .
C1 C -0.1920(5) -0.126(3) -0.3794(4) 0.032(2) Uani 1 1 d . . . . .
C2 C -0.2464(6) 0.016(3) -0.4018(4) 0.036(2) Uani 1 1 d . . . . .
H2 H -0.242079 0.058582 -0.430737 0.043 Uiso 1 1 calc R U . . .
C3 C -0.3081(5) 0.097(3) -0.3804(4) 0.037(2) Uani 1 1 d . . . . .
H3 H -0.346454 0.193849 -0.394955 0.044 Uiso 1 1 calc R U . . .
C4 C -0.3135(6) 0.036(3) -0.3385(4) 0.041(3) Uani 1 1 d . . . . .
H4 H -0.355295 0.097444 -0.324391 0.049 Uiso 1 1 calc R U . . .
C5 C -0.2590(6) -0.114(3) -0.3162(4) 0.040(3) Uani 1 1 d . . . . .
H5 H -0.264136 -0.161496 -0.287430 0.048 Uiso 1 1 calc R U . . .
C6 C -0.1977(6) -0.193(3) -0.3366(4) 0.034(2) Uani 1 1 d . . . . .
C7 C -0.1304(6) -0.330(3) -0.3237(3) 0.036(2) Uani 1 1 d . . . . .
C8 C -0.1062(6) -0.447(3) -0.2858(4) 0.037(2) Uani 1 1 d . . . . .
H8 H -0.135986 -0.447220 -0.262139 0.045 Uiso 1 1 calc R U . . .
C9 C -0.0377(6) -0.566(3) -0.2828(4) 0.042(3) Uani 1 1 d . . . . .
H9 H -0.020151 -0.646190 -0.256988 0.051 Uiso 1 1 calc R U . . .
C10 C 0.0050(6) -0.565(3) -0.3182(4) 0.041(3) Uani 1 1 d . . . . .
H10 H 0.051410 -0.650137 -0.315988 0.050 Uiso 1 1 calc R U . . .
C11 C -0.0177(5) -0.448(3) -0.3555(4) 0.034(2) Uani 1 1 d . . . . .
H11 H 0.012791 -0.440894 -0.378810 0.040 Uiso 1 1 calc R U . . .
C12 C -0.0873(6) -0.338(3) -0.3588(4) 0.035(2) Uani 1 1 d . . . . .
C13 C -0.0498(5) -0.171(3) -0.5147(3) 0.029(2) Uani 1 1 d . . . . .
C14 C -0.1140(6) -0.321(3) -0.5075(4) 0.036(2) Uani 1 1 d . . . . .
H14 H -0.140983 -0.411751 -0.529634 0.043 Uiso 1 1 calc R U . . .
C15 C -0.1376(6) -0.335(3) -0.4671(4) 0.037(2) Uani 1 1 d . . . . .
H15 H -0.180996 -0.443294 -0.461376 0.045 Uiso 1 1 calc R U . . .
C16 C -0.0991(5) -0.193(2) -0.4343(3) 0.031(2) Uani 1 1 d . . . . .
C17 C -0.0343(6) -0.044(3) -0.4420(4) 0.036(2) Uani 1 1 d . . . . .
H17 H -0.007522 0.048764 -0.419850 0.043 Uiso 1 1 calc R U . . .
C18 C -0.0094(5) -0.032(3) -0.4825(3) 0.030(2) Uani 1 1 d . . . . .
C19 C 0.0576(5) 0.110(2) -0.4979(4) 0.028(2) Uani 1 1 d . . . . .
C20 C 0.1088(5) 0.261(2) -0.4741(3) 0.030(2) Uani 1 1 d . . . . .
H20 H 0.102853 0.290664 -0.445045 0.036 Uiso 1 1 calc R U . . .
C21 C 0.1693(5) 0.371(3) -0.4940(4) 0.034(2) Uani 1 1 d . . . . .
H21 H 0.205436 0.476501 -0.478426 0.041 Uiso 1 1 calc R U . . .
C22 C 0.1774(5) 0.327(3) -0.5363(4) 0.032(2) Uani 1 1 d . . . . .
H22 H 0.218916 0.408055 -0.549057 0.038 Uiso 1 1 calc R U . . .
C23 C 0.1271(5) 0.168(3) -0.5610(4) 0.030(2) Uani 1 1 d . . . . .
C24 C 0.0637(5) 0.066(3) -0.5408(3) 0.030(2) Uani 1 1 d . . . . .
C25 C 0.2017(6) -0.003(3) -0.6225(4) 0.034(2) Uani 1 1 d . . . . .
C26 C 0.1362(5) 0.117(2) -0.6060(4) 0.034(2) Uani 1 1 d . . . . .
C27 C 0.0844(5) 0.181(3) -0.6345(4) 0.032(2) Uani 1 1 d . . . . .
H27 H 0.041609 0.274952 -0.624771 0.038 Uiso 1 1 calc R U . . .
C28 C 0.0911(5) 0.116(3) -0.6766(4) 0.033(2) Uani 1 1 d . . . . .
H28 H 0.053088 0.163052 -0.694696 0.039 Uiso 1 1 calc R U . . .
C29 C 0.1515(5) -0.015(3) -0.6923(3) 0.032(2) Uani 1 1 d . . . . .
H29 H 0.155706 -0.061694 -0.721079 0.039 Uiso 1 1 calc R U . . .
C30 C 0.2062(4) -0.078(2) -0.6657(3) 0.027(2) Uani 1 1 d . . . . .
C31 C 0.2748(5) -0.225(2) -0.6757(4) 0.033(2) Uani 1 1 d . . . . .
C32 C 0.2995(6) -0.345(3) -0.7138(4) 0.037(2) Uani 1 1 d . . . . .
H32 H 0.270612 -0.328844 -0.737764 0.045 Uiso 1 1 calc R U . . .
C33 C 0.3652(6) -0.487(3) -0.7172(4) 0.038(2) Uani 1 1 d . . . . .
H33 H 0.381448 -0.567872 -0.743198 0.046 Uiso 1 1 calc R U . . .
C34 C 0.4081(6) -0.511(3) -0.6817(4) 0.037(2) Uani 1 1 d . . . . .
H34 H 0.452993 -0.613084 -0.683982 0.044 Uiso 1 1 calc R U . . .
C35 C 0.3860(5) -0.389(3) -0.6438(4) 0.034(2) Uani 1 1 d . . . . .
H35 H 0.415695 -0.395799 -0.620212 0.041 Uiso 1 1 calc R U . . .
C36 C 0.3187(5) -0.254(2) -0.6412(4) 0.031(2) Uani 1 1 d . . . . .

loop_
_atom_site_aniso_label
_atom_site_aniso_U_11
_atom_site_aniso_U_22
_atom_site_aniso_U_33
_atom_site_aniso_U_23
_atom_site_aniso_U_13
_atom_site_aniso_U_12
S1 0.0323(13) 0.0359(12) 0.0276(12) 0.0002(11) 0.0004(11) 0.0003(9)
S2 0.0316(13) 0.0380(12) 0.0309(12) 0.0017(11) 0.0017(11) -0.0007(9)
N1 0.036(5) 0.039(5) 0.032(5) 0.004(4) 0.000(4) 0.002(4)
C1 0.020(4) 0.036(5) 0.039(6) -0.002(5) 0.005(4) 0.002(3)
C2 0.043(6) 0.029(5) 0.036(5) 0.002(4) 0.001(5) 0.001(4)
C3 0.031(5) 0.033(5) 0.047(7) -0.003(5) 0.001(5) 0.001(4)
C4 0.039(6) 0.035(5) 0.048(7) -0.003(5) 0.002(5) 0.001(4)
C5 0.041(6) 0.036(5) 0.044(6) -0.009(5) 0.016(5) -0.005(4)
C6 0.034(5) 0.030(5) 0.039(6) -0.002(5) 0.005(4) -0.003(4)
C7 0.045(6) 0.033(5) 0.029(5) -0.009(4) -0.001(5) -0.011(4)
C8 0.040(6) 0.043(6) 0.029(5) 0.002(5) 0.005(5) -0.007(5)
C9 0.055(7) 0.036(6) 0.036(6) -0.002(5) -0.014(5) -0.002(5)
C10 0.042(6) 0.037(6) 0.045(7) -0.006(5) -0.002(5) 0.003(4)
C11 0.026(5) 0.039(5) 0.036(6) 0.000(5) -0.006(4) 0.001(4)
C12 0.040(6) 0.032(5) 0.032(6) 0.001(4) -0.001(5) -0.001(4)
C13 0.029(5) 0.031(5) 0.027(5) 0.007(4) 0.006(4) 0.002(4)
C14 0.043(6) 0.030(5) 0.034(6) -0.001(4) 0.002(4) 0.004(4)
C15 0.038(6) 0.035(5) 0.038(6) 0.003(5) 0.006(5) -0.004(4)
C16 0.041(5) 0.025(5) 0.026(5) 0.001(4) 0.000(4) 0.002(4)
C17 0.053(7) 0.025(5) 0.031(5) 0.001(4) 0.006(5) 0.005(4)
C18 0.038(5) 0.026(4) 0.025(5) -0.002(4) 0.000(4) 0.000(4)
C19 0.023(5) 0.022(4) 0.040(6) 0.008(4) 0.005(4) 0.004(3)
C20 0.034(5) 0.031(5) 0.025(5) -0.001(4) -0.004(4) -0.001(4)
C21 0.030(5) 0.033(5) 0.040(6) -0.001(5) -0.006(4) 0.001(4)
C22 0.015(4) 0.040(5) 0.041(6) 0.002(5) 0.002(4) 0.009(4)
C23 0.017(4) 0.038(5) 0.035(6) 0.003(5) 0.000(4) 0.002(4)
C24 0.016(4) 0.036(5) 0.039(6) 0.008(4) -0.012(4) 0.004(4)
C25 0.034(5) 0.029(5) 0.039(6) 0.005(5) 0.006(4) -0.004(4)
C26 0.030(5) 0.028(5) 0.043(6) 0.005(4) -0.006(5) -0.001(4)
C27 0.014(4) 0.042(5) 0.040(6) -0.003(5) 0.001(4) 0.002(4)
C28 0.013(4) 0.041(5) 0.044(6) 0.003(5) 0.001(4) 0.000(4)
C29 0.023(4) 0.041(5) 0.033(5) 0.006(5) -0.001(4) 0.000(4)
C30 0.009(4) 0.035(5) 0.037(5) 0.008(4) 0.002(4) -0.002(3)
C31 0.040(6) 0.023(4) 0.036(6) 0.005(4) 0.001(5) -0.009(4)
C32 0.041(6) 0.036(5) 0.035(6) 0.002(5) 0.003(5) -0.004(5)
C33 0.039(6) 0.037(5) 0.039(6) -0.006(5) 0.013(5) 0.007(4)
C34 0.031(5) 0.035(5) 0.045(6) -0.004(5) 0.009(5) 0.003(4)
C35 0.026(5) 0.035(5) 0.041(6) 0.007(5) 0.003(4) -0.010(4)
C36 0.026(5) 0.028(5) 0.039(6) 0.001(5) 0.002(4) -0.004(4)

_geom_special_details            
;
 All esds (except the esd in the dihedral angle between two l.s. planes)
 are estimated using the full covariance matrix.  The cell esds are taken
 into account individually in the estimation of esds in distances, angles
 and torsion angles; correlations between esds in cell parameters are only
 used when they are defined by crystal symmetry.  An approximate (isotropic)
 treatment of cell esds is used for estimating esds involving l.s. planes.
;
loop_
_geom_bond_atom_site_label_1
_geom_bond_atom_site_label_2
_geom_bond_distance
_geom_bond_site_symmetry_2
_geom_bond_publ_flag
S1 C13 1.765(10) . ?
S1 C24 1.731(10) . ?
S2 C25 1.738(12) . ?
S2 C36 1.756(11) . ?
N1 C1 1.415(13) . ?
N1 C12 1.387(14) . ?
N1 C16 1.421(13) . ?
C1 C2 1.385(15) . ?
C1 C6 1.409(16) . ?
C2 H2 0.9500 . ?
C2 C3 1.402(16) . ?
C3 H3 0.9500 . ?
C3 C4 1.375(17) . ?
C4 H4 0.9500 . ?
C4 C5 1.397(17) . ?
C5 H5 0.9500 . ?
C5 C6 1.379(15) . ?
C6 C7 1.454(16) . ?
C7 C8 1.384(16) . ?
C7 C12 1.401(16) . ?
C8 H8 0.9500 . ?
C8 C9 1.393(16) . ?
C9 H9 0.9500 . ?
C9 C10 1.403(17) . ?
C10 H10 0.9500 . ?
C10 C11 1.361(16) . ?
C11 H11 0.9500 . ?
C11 C12 1.403(15) . ?
C13 C14 1.382(15) . ?
C13 C18 1.402(14) . ?
C14 H14 0.9500 . ?
C14 C15 1.376(15) . ?
C15 H15 0.9500 . ?
C15 C16 1.405(16) . ?
C16 C17 1.393(15) . ?
C17 H17 0.9500 . ?
C17 C18 1.391(14) . ?
C18 C19 1.481(14) . ?
C19 C20 1.379(14) . ?
C19 C24 1.398(15) . ?
C20 H20 0.9500 . ?
C20 C21 1.392(15) . ?
C21 H21 0.9500 . ?
C21 C22 1.380(15) . ?
C22 H22 0.9500 . ?
C22 C23 1.395(15) . ?
C23 C24 1.434(14) . ?
C23 C26 1.474(15) . ?
C25 C26 1.441(16) . ?
C25 C30 1.425(15) . ?
C26 C27 1.372(14) . ?
C27 H27 0.9500 . ?
C27 C28 1.387(16) . ?
C28 H28 0.9500 . ?
C28 C29 1.361(14) . ?
C29 H29 0.9500 . ?
C29 C30 1.373(14) . ?
C30 C31 1.467(13) . ?
C31 C32 1.399(16) . ?
C31 C36 1.398(15) . ?
C32 H32 0.9500 . ?
C32 C33 1.378(15) . ?
C33 H33 0.9500 . ?
C33 C34 1.408(17) . ?
C34 H34 0.9500 . ?
C34 C35 1.380(16) . ?
C35 H35 0.9500 . ?
C35 C36 1.393(14) . ?

loop_
_geom_angle_atom_site_label_1
_geom_angle_atom_site_label_2
_geom_angle_atom_site_label_3
_geom_angle
_geom_angle_site_symmetry_1
_geom_angle_site_symmetry_3
_geom_angle_publ_flag
C24 S1 C13 91.6(5) . . ?
C25 S2 C36 92.1(5) . . ?
C1 N1 C16 125.4(9) . . ?
C12 N1 C1 108.0(9) . . ?
C12 N1 C16 126.5(9) . . ?
C2 C1 N1 129.2(10) . . ?
C2 C1 C6 122.0(9) . . ?
C6 C1 N1 108.8(9) . . ?
C1 C2 H2 121.1 . . ?
C1 C2 C3 117.8(11) . . ?
C3 C2 H2 121.1 . . ?
C2 C3 H3 119.8 . . ?
C4 C3 C2 120.4(11) . . ?
C4 C3 H3 119.8 . . ?
C3 C4 H4 119.2 . . ?
C3 C4 C5 121.5(11) . . ?
C5 C4 H4 119.2 . . ?
C4 C5 H5 120.5 . . ?
C6 C5 C4 119.0(12) . . ?
C6 C5 H5 120.5 . . ?
C1 C6 C7 106.4(9) . . ?
C5 C6 C1 119.2(11) . . ?
C5 C6 C7 134.3(12) . . ?
C8 C7 C6 132.1(11) . . ?
C8 C7 C12 120.6(11) . . ?
C12 C7 C6 107.2(10) . . ?
C7 C8 H8 120.4 . . ?
C7 C8 C9 119.1(11) . . ?
C9 C8 H8 120.4 . . ?
C8 C9 H9 120.3 . . ?
C8 C9 C10 119.3(11) . . ?
C10 C9 H9 120.3 . . ?
C9 C10 H10 118.9 . . ?
C11 C10 C9 122.3(11) . . ?
C11 C10 H10 118.9 . . ?
C10 C11 H11 120.8 . . ?
C10 C11 C12 118.3(11) . . ?
C12 C11 H11 120.8 . . ?
N1 C12 C7 109.5(10) . . ?
N1 C12 C11 130.3(11) . . ?
C7 C12 C11 120.2(11) . . ?
C14 C13 S1 126.1(9) . . ?
C14 C13 C18 122.2(10) . . ?
C18 C13 S1 111.7(7) . . ?
C13 C14 H14 121.1 . . ?
C15 C14 C13 117.8(11) . . ?
C15 C14 H14 121.1 . . ?
C14 C15 H15 119.2 . . ?
C14 C15 C16 121.5(10) . . ?
C16 C15 H15 119.2 . . ?
C15 C16 N1 120.4(9) . . ?
C17 C16 N1 119.5(9) . . ?
C17 C16 C15 120.1(10) . . ?
C16 C17 H17 120.5 . . ?
C18 C17 C16 119.0(10) . . ?
C18 C17 H17 120.5 . . ?
C13 C18 C19 112.1(9) . . ?
C17 C18 C13 119.5(10) . . ?
C17 C18 C19 128.4(10) . . ?
C20 C19 C18 126.2(10) . . ?
C20 C19 C24 122.9(9) . . ?
C24 C19 C18 110.9(9) . . ?
C19 C20 H20 121.0 . . ?
C19 C20 C21 117.9(10) . . ?
C21 C20 H20 121.0 . . ?
C20 C21 H21 119.7 . . ?
C22 C21 C20 120.6(10) . . ?
C22 C21 H21 119.7 . . ?
C21 C22 H22 118.6 . . ?
C21 C22 C23 122.9(10) . . ?
C23 C22 H22 118.6 . . ?
C22 C23 C24 116.6(10) . . ?
C22 C23 C26 122.9(9) . . ?
C24 C23 C26 120.4(9) . . ?
C19 C24 S1 113.7(8) . . ?
C19 C24 C23 119.0(9) . . ?
C23 C24 S1 127.2(9) . . ?
C26 C25 S2 128.6(9) . . ?
C30 C25 S2 112.6(8) . . ?
C30 C25 C26 118.7(10) . . ?
C25 C26 C23 120.7(9) . . ?
C27 C26 C23 123.2(9) . . ?
C27 C26 C25 116.2(10) . . ?
C26 C27 H27 118.2 . . ?
C26 C27 C28 123.6(9) . . ?
C28 C27 H27 118.2 . . ?
C27 C28 H28 119.6 . . ?
C29 C28 C27 120.8(10) . . ?
C29 C28 H28 119.6 . . ?
C28 C29 H29 120.6 . . ?
C28 C29 C30 118.9(10) . . ?
C30 C29 H29 120.6 . . ?
C25 C30 C31 110.4(9) . . ?
C29 C30 C25 121.6(9) . . ?
C29 C30 C31 127.9(10) . . ?
C32 C31 C30 128.8(10) . . ?
C36 C31 C30 113.2(10) . . ?
C36 C31 C32 117.9(10) . . ?
C31 C32 H32 119.6 . . ?
C33 C32 C31 120.9(11) . . ?
C33 C32 H32 119.6 . . ?
C32 C33 H33 120.2 . . ?
C32 C33 C34 119.7(10) . . ?
C34 C33 H33 120.2 . . ?
C33 C34 H34 119.5 . . ?
C35 C34 C33 121.0(10) . . ?
C35 C34 H34 119.5 . . ?
C34 C35 H35 121.0 . . ?
C34 C35 C36 118.1(11) . . ?
C36 C35 H35 121.0 . . ?
C31 C36 S2 111.5(7) . . ?
C35 C36 S2 126.0(9) . . ?
C35 C36 C31 122.5(10) . . ?

loop_
_geom_torsion_atom_site_label_1
_geom_torsion_atom_site_label_2
_geom_torsion_atom_site_label_3
_geom_torsion_atom_site_label_4
_geom_torsion
_geom_torsion_site_symmetry_1
_geom_torsion_site_symmetry_2
_geom_torsion_site_symmetry_3
_geom_torsion_site_symmetry_4
_geom_torsion_publ_flag
S1 C13 C14 C15 178.8(8) . . . . ?
S1 C13 C18 C17 -179.7(8) . . . . ?
S1 C13 C18 C19 -0.5(11) . . . . ?
S2 C25 C26 C23 -1.6(15) . . . . ?
S2 C25 C26 C27 177.8(8) . . . . ?
S2 C25 C30 C29 -178.4(8) . . . . ?
S2 C25 C30 C31 1.9(11) . . . . ?
N1 C1 C2 C3 -176.9(10) . . . . ?
N1 C1 C6 C5 177.8(9) . . . . ?
N1 C1 C6 C7 -0.1(11) . . . . ?
N1 C16 C17 C18 178.0(9) . . . . ?
C1 N1 C12 C7 0.4(12) . . . . ?
C1 N1 C12 C11 -177.7(11) . . . . ?
C1 N1 C16 C15 -50.7(15) . . . . ?
C1 N1 C16 C17 132.6(10) . . . . ?
C1 C2 C3 C4 0.3(16) . . . . ?
C1 C6 C7 C8 -178.2(11) . . . . ?
C1 C6 C7 C12 0.4(12) . . . . ?
C2 C1 C6 C5 -0.1(15) . . . . ?
C2 C1 C6 C7 -178.0(10) . . . . ?
C2 C3 C4 C5 -1.6(17) . . . . ?
C3 C4 C5 C6 2.0(16) . . . . ?
C4 C5 C6 C1 -1.2(15) . . . . ?
C4 C5 C6 C7 176.1(11) . . . . ?
C5 C6 C7 C8 4(2) . . . . ?
C5 C6 C7 C12 -177.1(11) . . . . ?
C6 C1 C2 C3 0.5(15) . . . . ?
C6 C7 C8 C9 179.9(11) . . . . ?
C6 C7 C12 N1 -0.4(12) . . . . ?
C6 C7 C12 C11 177.9(9) . . . . ?
C7 C8 C9 C10 -0.4(16) . . . . ?
C8 C7 C12 N1 178.3(10) . . . . ?
C8 C7 C12 C11 -3.4(16) . . . . ?
C8 C9 C10 C11 1.0(17) . . . . ?
C9 C10 C11 C12 -2.8(17) . . . . ?
C10 C11 C12 N1 -178.1(11) . . . . ?
C10 C11 C12 C7 3.9(16) . . . . ?
C12 N1 C1 C2 177.6(11) . . . . ?
C12 N1 C1 C6 -0.1(11) . . . . ?
C12 N1 C16 C15 127.5(11) . . . . ?
C12 N1 C16 C17 -49.2(15) . . . . ?
C12 C7 C8 C9 1.6(16) . . . . ?
C13 S1 C24 C19 -1.2(8) . . . . ?
C13 S1 C24 C23 175.9(9) . . . . ?
C13 C14 C15 C16 1.9(16) . . . . ?
C13 C18 C19 C20 -179.6(9) . . . . ?
C13 C18 C19 C24 -0.4(11) . . . . ?
C14 C13 C18 C17 -0.1(15) . . . . ?
C14 C13 C18 C19 179.1(9) . . . . ?
C14 C15 C16 N1 -178.9(9) . . . . ?
C14 C15 C16 C17 -2.2(16) . . . . ?
C15 C16 C17 C18 1.3(15) . . . . ?
C16 N1 C1 C2 -4.0(17) . . . . ?
C16 N1 C1 C6 178.4(9) . . . . ?
C16 N1 C12 C7 -178.1(9) . . . . ?
C16 N1 C12 C11 3.8(19) . . . . ?
C16 C17 C18 C13 -0.2(15) . . . . ?
C16 C17 C18 C19 -179.3(9) . . . . ?
C17 C18 C19 C20 -0.5(16) . . . . ?
C17 C18 C19 C24 178.7(10) . . . . ?
C18 C13 C14 C15 -0.7(15) . . . . ?
C18 C19 C20 C21 178.2(9) . . . . ?
C18 C19 C24 S1 1.2(10) . . . . ?
C18 C19 C24 C23 -176.3(8) . . . . ?
C19 C20 C21 C22 -0.1(15) . . . . ?
C20 C19 C24 S1 -179.6(7) . . . . ?
C20 C19 C24 C23 3.0(14) . . . . ?
C20 C21 C22 C23 -1.2(16) . . . . ?
C21 C22 C23 C24 3.2(15) . . . . ?
C21 C22 C23 C26 -179.0(9) . . . . ?
C22 C23 C24 S1 179.0(8) . . . . ?
C22 C23 C24 C19 -4.0(14) . . . . ?
C22 C23 C26 C25 44.2(15) . . . . ?
C22 C23 C26 C27 -135.1(11) . . . . ?
C23 C26 C27 C28 -176.4(10) . . . . ?
C24 S1 C13 C14 -178.6(10) . . . . ?
C24 S1 C13 C18 1.0(8) . . . . ?
C24 C19 C20 C21 -0.9(14) . . . . ?
C24 C23 C26 C25 -138.1(10) . . . . ?
C24 C23 C26 C27 42.6(14) . . . . ?
C25 S2 C36 C31 2.0(8) . . . . ?
C25 S2 C36 C35 -179.0(10) . . . . ?
C25 C26 C27 C28 4.2(15) . . . . ?
C25 C30 C31 C32 177.2(10) . . . . ?
C25 C30 C31 C36 -0.4(12) . . . . ?
C26 C23 C24 S1 1.2(14) . . . . ?
C26 C23 C24 C19 178.2(9) . . . . ?
C26 C25 C30 C29 4.8(15) . . . . ?
C26 C25 C30 C31 -174.9(9) . . . . ?
C26 C27 C28 C29 -0.8(16) . . . . ?
C27 C28 C29 C30 -0.8(16) . . . . ?
C28 C29 C30 C25 -1.3(15) . . . . ?
C28 C29 C30 C31 178.4(9) . . . . ?
C29 C30 C31 C32 -2.5(17) . . . . ?
C29 C30 C31 C36 179.9(10) . . . . ?
C30 C25 C26 C23 174.6(9) . . . . ?
C30 C25 C26 C27 -6.0(14) . . . . ?
C30 C31 C32 C33 -177.7(10) . . . . ?
C30 C31 C36 S2 -1.3(11) . . . . ?
C30 C31 C36 C35 179.7(9) . . . . ?
C31 C32 C33 C34 0.0(17) . . . . ?
C32 C31 C36 S2 -179.1(8) . . . . ?
C32 C31 C36 C35 1.8(15) . . . . ?
C32 C33 C34 C35 -1.3(17) . . . . ?
C33 C34 C35 C36 2.8(16) . . . . ?
C34 C35 C36 S2 178.0(8) . . . . ?
C34 C35 C36 C31 -3.1(15) . . . . ?
C36 S2 C25 C26 174.2(10) . . . . ?
C36 S2 C25 C30 -2.2(8) . . . . ?
C36 C31 C32 C33 -0.2(16) . . . . ?

_shelx_res_file                  
;
TITL DBTDBTCZ P c a 21 R = 0.08 New:Pca21
    DBTDBTCZ.res
    created by SHELXL-2017/1 at 15:20:56 on 07-Mar-2023
CELL 1.54184 19.1082 3.94 32.2145 90 90 90
ZERR 4 0.0012 0.0002 0.0017 0 0 0
LATT -1
SYMM -X,-Y,0.5+Z
SYMM 0.5-X,+Y,0.5+Z
SYMM 0.5+X,-Y,+Z
SFAC C H N S
UNIT 144 84 4 8

L.S. 5
PLAN  5
TEMP -173
CONF
BOND $H
fmap 2
acta
MORE -1
TWIN -1 0 0 0 -1 0 0 0 -1 2
OMIT 19 1 5
REM <olex2.extras>
REM <HklSrc "%.\\DBTDBTCZ.hkl">
REM </olex2.extras>

WGHT    0.171800    5.021100
BASF   0.14968
FVAR       0.46402
S1    4   -0.008028   -0.129414   -0.563282    11.00000    0.03229    0.03593 =
         0.02761    0.00018    0.00041    0.00026
S2    4    0.278664   -0.095969   -0.596068    11.00000    0.03164    0.03798 =
         0.03090    0.00165    0.00167   -0.00071
N1    3   -0.124025   -0.216169   -0.392857    11.00000    0.03623    0.03869 =
         0.03152    0.00418    0.00023    0.00160
C1    1   -0.192046   -0.126368   -0.379411    11.00000    0.01970    0.03607 =
         0.03911   -0.00162    0.00533    0.00224
C2    1   -0.246430    0.016426   -0.401816    11.00000    0.04273    0.02926 =
         0.03649    0.00181    0.00093    0.00079
AFIX  43
H2    2   -0.242079    0.058582   -0.430737    11.00000   -1.20000
AFIX   0
C3    1   -0.308122    0.096725   -0.380409    11.00000    0.03069    0.03350 =
         0.04686   -0.00294    0.00082    0.00078
AFIX  43
H3    2   -0.346454    0.193849   -0.394955    11.00000   -1.20000
AFIX   0
C4    1   -0.313527    0.035866   -0.338503    11.00000    0.03907    0.03501 =
         0.04832   -0.00283    0.00249    0.00123
AFIX  43
H4    2   -0.355295    0.097444   -0.324391    11.00000   -1.20000
AFIX   0
C5    1   -0.259014   -0.114443   -0.316193    11.00000    0.04054    0.03610 =
         0.04388   -0.00948    0.01608   -0.00543
AFIX  43
H5    2   -0.264136   -0.161496   -0.287430    11.00000   -1.20000
AFIX   0
C6    1   -0.197655   -0.193461   -0.336564    11.00000    0.03382    0.02975 =
         0.03947   -0.00240    0.00465   -0.00326
C7    1   -0.130387   -0.329996   -0.323653    11.00000    0.04531    0.03301 =
         0.02937   -0.00889   -0.00050   -0.01064
C8    1   -0.106241   -0.447428   -0.285769    11.00000    0.03965    0.04328 =
         0.02942    0.00209    0.00485   -0.00743
AFIX  43
H8    2   -0.135986   -0.447220   -0.262139    11.00000   -1.20000
AFIX   0
C9    1   -0.037747   -0.565895   -0.282761    11.00000    0.05494    0.03621 =
         0.03577   -0.00230   -0.01414   -0.00237
AFIX  43
H9    2   -0.020151   -0.646190   -0.256988    11.00000   -1.20000
AFIX   0
C10   1    0.005005   -0.565467   -0.318174    11.00000    0.04184    0.03747 =
         0.04452   -0.00567   -0.00170    0.00329
AFIX  43
H10   2    0.051410   -0.650137   -0.315988    11.00000   -1.20000
AFIX   0
C11   1   -0.017702   -0.447984   -0.355535    11.00000    0.02591    0.03906 =
         0.03588   -0.00047   -0.00568    0.00136
AFIX  43
H11   2    0.012791   -0.440894   -0.378810    11.00000   -1.20000
AFIX   0
C12   1   -0.087269   -0.337597   -0.358819    11.00000    0.03967    0.03232 =
         0.03227    0.00098   -0.00069   -0.00114
C13   1   -0.049816   -0.170711   -0.514665    11.00000    0.02889    0.03057 =
         0.02684    0.00668    0.00571    0.00189
C14   1   -0.114032   -0.321073   -0.507474    11.00000    0.04315    0.02974 =
         0.03426   -0.00100    0.00246    0.00438
AFIX  43
H14   2   -0.140983   -0.411751   -0.529634    11.00000   -1.20000
AFIX   0
C15   1   -0.137644   -0.335096   -0.467146    11.00000    0.03824    0.03517 =
         0.03803    0.00336    0.00625   -0.00434
AFIX  43
H15   2   -0.180996   -0.443294   -0.461376    11.00000   -1.20000
AFIX   0
C16   1   -0.099091   -0.193025   -0.434312    11.00000    0.04087    0.02492 =
         0.02598    0.00096    0.00004    0.00208
C17   1   -0.034310   -0.043614   -0.441975    11.00000    0.05282    0.02537 =
         0.03054    0.00146    0.00623    0.00456
AFIX  43
H17   2   -0.007522    0.048764   -0.419850    11.00000   -1.20000
AFIX   0
C18   1   -0.009439   -0.031770   -0.482545    11.00000    0.03772    0.02634 =
         0.02504   -0.00214    0.00005    0.00044
C19   1    0.057578    0.109537   -0.497879    11.00000    0.02300    0.02232 =
         0.04000    0.00753    0.00471    0.00448
C20   1    0.108753    0.261485   -0.474108    11.00000    0.03384    0.03064 =
         0.02461   -0.00057   -0.00432   -0.00064
AFIX  43
H20   2    0.102853    0.290664   -0.445045    11.00000   -1.20000
AFIX   0
C21   1    0.169320    0.370764   -0.494031    11.00000    0.02986    0.03276 =
         0.03995   -0.00086   -0.00632    0.00068
AFIX  43
H21   2    0.205436    0.476501   -0.478426    11.00000   -1.20000
AFIX   0
C22   1    0.177363    0.326818   -0.536272    11.00000    0.01512    0.03961 =
         0.04145    0.00157    0.00204    0.00923
AFIX  43
H22   2    0.218916    0.408055   -0.549057    11.00000   -1.20000
AFIX   0
C23   1    0.127142    0.168334   -0.561008    11.00000    0.01689    0.03768 =
         0.03548    0.00268    0.00039    0.00238
C24   1    0.063719    0.065806   -0.540798    11.00000    0.01629    0.03602 =
         0.03870    0.00836   -0.01215    0.00353
C25   1    0.201706   -0.003258   -0.622525    11.00000    0.03406    0.02922 =
         0.03882    0.00451    0.00558   -0.00448
C26   1    0.136152    0.116654   -0.606010    11.00000    0.02999    0.02846 =
         0.04254    0.00499   -0.00597   -0.00104
C27   1    0.084374    0.180860   -0.634454    11.00000    0.01429    0.04179 =
         0.03964   -0.00322    0.00076    0.00172
AFIX  43
H27   2    0.041609    0.274952   -0.624771    11.00000   -1.20000
AFIX   0
C28   1    0.091088    0.115829   -0.676579    11.00000    0.01251    0.04101 =
         0.04401    0.00308    0.00141   -0.00033
AFIX  43
H28   2    0.053088    0.163052   -0.694696    11.00000   -1.20000
AFIX   0
C29   1    0.151482   -0.014841   -0.692260    11.00000    0.02263    0.04079 =
         0.03310    0.00643   -0.00110    0.00030
AFIX  43
H29   2    0.155706   -0.061694   -0.721079    11.00000   -1.20000
AFIX   0
C30   1    0.206222   -0.077853   -0.665728    11.00000    0.00942    0.03470 =
         0.03669    0.00806    0.00244   -0.00249
C31   1    0.274761   -0.224594   -0.675699    11.00000    0.03986    0.02313 =
         0.03625    0.00455    0.00139   -0.00895
C32   1    0.299489   -0.345026   -0.713840    11.00000    0.04063    0.03617 =
         0.03458    0.00197    0.00274   -0.00437
AFIX  43
H32   2    0.270612   -0.328844   -0.737764    11.00000   -1.20000
AFIX   0
C33   1    0.365193   -0.486822   -0.717152    11.00000    0.03853    0.03707 =
         0.03881   -0.00607    0.01288    0.00739
AFIX  43
H33   2    0.381448   -0.567872   -0.743198    11.00000   -1.20000
AFIX   0
C34   1    0.408114   -0.510968   -0.681736    11.00000    0.03115    0.03450 =
         0.04517   -0.00357    0.00862    0.00271
AFIX  43
H34   2    0.452993   -0.613084   -0.683982    11.00000   -1.20000
AFIX   0
C35   1    0.385951   -0.388515   -0.643825    11.00000    0.02593    0.03502 =
         0.04087    0.00651    0.00259   -0.00975
AFIX  43
H35   2    0.415695   -0.395799   -0.620212    11.00000   -1.20000
AFIX   0
C36   1    0.318708   -0.253931   -0.641182    11.00000    0.02588    0.02796 =
         0.03891    0.00094    0.00178   -0.00387
HKLF 4 1 -1 0 0 0 1 0 0 0 -1


REM  DBTDBTCZ P c a 21 R = 0.08 New:Pca21
REM R1 =  0.0792 for    2916 Fo > 4sig(Fo)  and  0.0978 for all    3482 data
REM    353 parameters refined using      1 restraints

END

WGHT      0.1720      4.9780

REM Highest difference peak  0.652,  deepest hole -0.808,  1-sigma level  0.121
Q1    1  -0.0096 -0.0701 -0.5982  11.00000  0.05    0.65
Q2    1  -0.0134 -0.1531 -0.5305  11.00000  0.05    0.61
Q3    1   0.2810 -0.2324 -0.5603  11.00000  0.05    0.57
Q4    1   0.2729 -0.1328 -0.6286  11.00000  0.05    0.54
Q5    1   0.2842  0.0092 -0.5610  11.00000  0.05    0.45
;
_shelx_res_checksum              19362
_olex2_submission_special_instructions 'No special instructions were received'
_oxdiff_exptl_absorpt_empirical_details 
;
Empirical correction (ABSPACK) includes:
- Absorption correction using spherical harmonics
- Frame scaling
;
_oxdiff_exptl_absorpt_empirical_full_max 2.798
_oxdiff_exptl_absorpt_empirical_full_min 0.200
loop_
_twin_individual_id
_twin_individual_mass_fraction_refined
1 0.85(6)
2 0.15(6)

_exptl_crystal_preparation       Luminescent
